# Supplementary material for: Simultaneous Recognition of Dopamine and Uric Acid in the Presence of Ascorbic Acid via an Intercalated MXene/PPy Nanocomposite
Source: Sensors (Basel). 2021 Apr 28;21(9):3069. doi: 10.3390/s21093069 (PMC8124802; doi:10.3390/s21093069)
Supplement: Supplementary file 1 [file sensors-21-03069-s001.zip]

Archive with 1 entries (1 files):
- sensors-1114396-supplementary.pdf
